# Supplementary material for: ﻿Species delimitation and DNA barcoding for Chinese Mantodea (Insecta, Dictyoptera)
Source: Zookeys. 2025 Feb 24;1229:25–42. doi: 10.3897/zookeys.1229.129123 (PMC11876984; doi:10.3897/zookeys.1229.129123)
Supplement: Supplementary material 1 — Supplementary data [file zookeys-1229-025_article-129123__-s001.xlsx]

## Sheet: Sheet1
Haplotypes	Sample Codes	Species	Collection site	Geographical coordinates	Collecting time
Hap1	LCQ001	Hierodula patellifera	Baoding, Hebei	39.883°N, 116.497°E	2020.9.1
Hap1	NL145	Hierodula patellifera	Ruyuan, Guangdong	24.912°N, 113.083°E	2020.8.28
Hap2	LCQ002	Statilia maculata	Baoding, Hebei	39.883°N, 116.497°E	2020.9.7
Hap3	FJS007	Statilia maculata	Jiangkou, Guizhou	27.887°N, 108.724°E	2020.9.8
Hap4	FJS008	Statilia maculata	Jiangkou, Guizhou	27.887°N, 108.724°E	2020.9.10
Hap5	FJS009, FJS011	Statilia maculata	Jiangkou, Guizhou	27.887°N, 108.724°E	2020.9.13
Hap6	FJS010	Statilia maculata	Jiangkou, Guizhou	27.887°N, 108.724°E	2020.9.8
Hap6	FY043, FY044	Statilia maculata	Shiqian, Guizhou	27.358°N, 108.043°E	2020.9.17
Hap6	MG089	Statilia maculata	Maguan, Yunnan	22.891°N, 104.407°E	2019.8.23
Hap6	JLS158	Statilia maculata	Longnan, Jiangxi	24.622°N, 114.564°E	2020.8.22
Hap6	QTG207-QTG210	Statilia maculata	Luoma, Hubei	31.090°N, 115.680°E	2014.9.16
Hap7	THY012-013	Hierodula chinensis	Songtao, Guizhou	27.969°N, 108.798°E	2020.9.11
Hap7	YMG023	Hierodula chinensis	Jiangkou, Guizhou	27.780°N, 108.738°E	2020.9.15
Hap8	YMG018	Tenodera sinensis	Jiangkou, Guizhou	27.780°N, 108.738°E	2020.9.14
Hap9	YMG019	Tenodera sinensis	Daohou, Hunan	27.780°N, 108.738°E	2020.9.14
Hap10	YMG020	Tenodera sinensis	Daohou, Hunan	27.780°N, 108.738°E	2020.9.14
Hap11	YMG021	Tenodera sinensis	Daohou, Hunan	27.780°N, 108.738°E	2020.9.15
Hap12	YMG024	Hierodula patellifera	Jiangkou, Guizhou	27.780°N, 108.738°E	2020.9.13
Hap12	MK829302-304, 307, 309	Hierodula patellifera	China
Hap13	YMG025	Statilia maculata	Jiangkou, Guizhou	27.780°N, 108.738°E	2020.9.15
Hap14	FY027, FY030	Tenodera sinensis	Shiqian, Guizhou	27.358°N, 108.043°E	2020.9.18
Hap15	FY028	Tenodera sinensis	Shiqian, Guizhou	27.358°N, 108.043°E	2020.9.18
Hap16	FY029, FY034	Tenodera angustipennis	Shiqian, Guizhou	27.358°N, 108.043°E	2020.9.18
Hap16	MK829263-266, 268, MK271-274, 276-278, 283, 286, 289-291	Tenodera angustipennis	China		2019.2.27
Hap17	FY031, FY032	Tenodera sinensis	Shiqian, Guizhou	27.358°N, 108.043°E	2020.9.18
Hap18	FY033	Tenodera sinensis	Shiqian, Guizhou	27.358°N, 108.043°E	2020.9.18
Hap19	FY035	Tenodera sinensis	Shiqian, Guizhou	27.358°N, 108.043°E	2020.9.17
Hap20	FY040	Hierodula chinensis	Shiqian, Guizhou	27.358°N, 108.043°E	2020.9.18
Hap21	FY045	Statilia maculata	Shiqian, Guizhou	27.358°N, 108.043°E	2020.9.18
Hap22	FY046	Creobroter nebulosa	Shiqian, Guizhou	27.358°N, 108.043°E	2020.9.18
Hap23	FY047	Creobroter nebulosa	Shiqian, Guizhou	27.358°N, 108.043°E	2020.9.18
Hap24	GX048	Hierodula chinensis	Shiqian, Guizhou	27.335°N, 108.102°E	2020.9.19
Hap25	GX050-051	Hierodula chinensis	Shiqian, Guizhou	27.335°N, 108.102°E	2020.9.19
Hap26	GX052	Tenodera sinensis	Shiqian, Guizhou	27.335°N, 108.102°E	2020.9.19
Hap26	MK829294, 298	Tenodera sinensis	China		2009.7.29
Hap27	GX053	Tenodera sinensis	Shiqian, Guizhou	27.335°N, 108.102°E	2020.9.19
Hap28	GX055	Tenodera sinensis	Shiqian, Guizhou	27.335°N, 108.102°E	2020.9.19
Hap29	GX057	Tenodera sinensis	Shiqian, Guizhou	27.335°N, 108.102°E	2020.9.19
Hap30	GX058	Statilia maculata	Shiqian, Guizhou	27.335°N, 108.102°E	2020.9.19
Hap31	GX059	Creobroter nebulosa	Shiqian, Guizhou	27.335°N, 108.102°E	2020.9.19
Hap31	BN251	Creobroter nebulosa	Napo, Guangxi	23.030°N, 105.480°E	2021.7.13
Hap31	ZB253, ZB254	Creobroter nebulosa	Longzhou, Guangxi	22.340°N, 106.580°E	2021.7.16
Hap31	XS255	Creobroter nebulosa	Longzhou, Guangxi	22.260°N, 107.060°E	2021.7.19
Hap32	THY014-THY017	Anaxarcha sinensis	Songtao, Guizhou	27.969°N, 108.798°E	2020.9.11
Hap32	BX060-BX068	Anaxarcha sinensis	Shiqian, Guizhou	27.335°N, 108.154°E	2020.9.21
Hap33	MS140-141	Hierodula chinensis	Yizhang, Hunan	24.987°N, 112.858°E	2020.8.31
Hap33	YMG022	Hierodula chinensis	Jiangkou, Guizhou	27.780°N, 108.738°E	2020.9.15
Hap33	BX069-077	Hierodula chinensis	Jiangkou, Guizhou	27.335°N, 108.154°E	2020.9.21
Hap33	NL144	Hierodula chinensis	Ruyuan, Guangdong	24.912°N, 113.083°E	2020.8.26
Hap34	BX075	Hierodula chinensis	Shiqian, Guizhou	27.335°N, 108.154°E	2020.9.21
Hap35	BX078	Sinomiopteryx sp. 1 WJ-2021	Shiqian, Guizhou	27.335°N, 108.154°E	2020.9.21
Hap36	BX079	Sinomiopteryx sp. 1 WJ-2021	Shiqian, Guizhou	27.335°N, 108.154°E	2020.9.21
Hap37	BX080	Spilomantis occipitalis	Shiqian, Guizhou	27.335°N, 108.154°E	2020.9.21
Hap38	TGL081, TGL082	Hierodula patellifera	Wenchang, Hainan	19.648°N, 110.987°E	2018.6.13
Hap39	XLZ084	Rhombodera latipronotum	Daxin, Guangxi	22.906°N, 106.759°E	2017.4.18
Hap40	TMS085	Statilia maculata	Linan, Zhejiang	30.178°N, 119.391°E	2019.10.1
Hap41	GBK086	Mantis religiosa	Miyun, Beijing	40.692°N, 117.142°E	2020.8.22
Hap42	BHL087	Mantis religiosa	Baoshan, Yunnan	25.294°N, 98.804°E	2015.8.23
Hap43	DXS091	Eomantis guttatipennis	Yongde, Yunnan	24.022°N, 99.743°E	2020.8.23
Hap44	MD092	Mantis religiosa	Yangbi, Yunnan	25.784°N, 99.933°E	2020.8.29
Hap45	JH093	Mantis religiosa	Yulong, Yunnan	26.760°N, 99.992°E	2020.9.1
Hap46	YC095, YC096	Tenodera aridifolia	Jianchuan, Yunnan	26.483°N, 99.798°E	2020.9.3
Hap47	YC097	Tenodera aridifolia	Jianchuan, Yunnan	26.483°N, 99.798°E	2020.9.3
Hap48	YC098	Mantis religiosa	Jianchuan, Yunnan	26.483°N, 99.798°E	2020.9.3
Hap49	WWJQH099, QH100	Hierodula longa	eryuan, Yunnan	39.916°N, 116.397°E	2020.9.5
Hap50	QH101	Odontomantis sp. WJ-2021	eryuan, Yunnan	39.916°N, 116.397°E	2020.9.5
Hap51	QH102	Tenodera aridifolia	eryuan, Yunnan	39.916°N, 116.397°E	2020.9.5
Hap52	XS104, XS105	Tenodera aridifolia	kunming, Yunnan	24.970°N, 102.623°E	2020.9.8
Hap53	XS106	Tenodera sp. WJ-2021	Kunming,Yunnan	24.970°N, 102.623°E	2020.9.8
Hap54	XS107	Arria pura	Kunming,Yunnan	24.970°N, 102.623°E	2020,9,8
Hap55	BHL108	Statilia agresta	Baoshan, Yunnan	25.294°N, 98.804°E	2020.9.23
Hap56	BHL109, BHL110	Creobroter vitripennis	Banshan, Yunnan	25.294°N, 98.804°E	2020.9.23
Hap57	BHL111	Statilia agresta	Baoshan, Yunnan	25.294°N, 98.804°E	2020.9.23
Hap58	BHL112	Statilia agresta	Baoshan, Yunnan	25.294°N, 98.804°E	2020.9.24
Hap59	BHL113	Hierodula zhangi	Banshan, Yunnan	25.294°N, 98.804°E	2020.9.24
Hap60	NX115	Spilomantis occipitalis	Hekou, Yunnan	22.630°N, 103.942°E	2020.9.9
Hap61	NX116	Leptomantella sp. WJ-2021	Hekou, Yunnan	22.630°N, 103.942°E	2020.9.9
Hap62	NX117	Theopropus sp. 1 WJ-2021	Hekou, Yunnan	22.630°N, 103.942°E	2020.9.9
Hap63	YS118	Theopropus sp. 1 WJ-2021	Hekou, Yunnan	22.790°N, 103.744°E	2020.9.11
Hap64	YS119	Spilomantis occipitalis	Hekou, Yunnan	22.790°N, 103.744°E	2020.9.11
Hap65	YS120	Caliris sp. WJ-2021	Hekou, Yunnan	22.790°N, 103.744°E	2020.9.12
Hap66	YS121	Sinomiopteryx sp. 2 WJ-2021	Hekou, Yunnan	22.790°N, 103.744°E	2020.9.12
Hap67	YJP122	Arria sp. WJ-2021	Lushui, Yunnan	25.956°N, 98.714°E	2020.9.17
Hap68	DPL132	Hierodula chinensis	Daohao, Hunan	25.490°N, 111.396°E	2020.9.2
Hap69	DPL123-124	Hierodula chinensis	Daohao, Hunan	25.490°N, 111.396°E	2020.9.1
Hap69	DPL125, 127-131, 133-136	Hierodula chinensis	Daohao, Hunan	25.490°N, 111.396°E	2020.9.2
Hap70	FY036-041	Hierodula chinensis	Shiqian, Guizhou	27.358°N, 108.043°E	2020.9.18
Hap70	FY042	Hierodula chinensis	Shiqian, Guizhou	27.358°N, 108.043°E	2020.9.17
Hap70	GX049	Hierodula chinensis	Shiqian, Guizhou	27.335°N, 108.102°E	2020.9.19
Hap70	DPL137	Hierodula chinensis	Daohao, Hunan	25.490°N, 111.396°E	2020.9.2
Hap71	DPL138	Tenodera sinensis	Daohou, Hunan	25.490°N, 111.396°E	2020.9.1
Hap71	FJS003	Tenodera sinensis	Jiangkou, Guizhou	27.887°N, 108.724°E	2020.9.13
Hap71	FJS005	Tenodera sinensis	Jiangkou, Guizhou	27.887°N, 108.724°E	2020.9.16
Hap71	GX054, GX056	Tenodera sinensis	Shiqian, Guizhou	27.335°N, 108.102°E	2020.9.19
Hap71	QTG201	Tenodera sinensis	luoma, Hubei	31.188°N, 115.701°E	2014.9.15
Hap72	DPL139	Statilia flavobrunnea	Daohao, Hunan	25.49°N, 111.396°E	2020.9.2
Hap73	WWJMS142	Theopropus sinecus	Yizhang, Hunan	24.987°N, 112.858°E	2020.8.31
Hap74	WWJMS143	Anaxarcha sinensis	Yizhang, Hunan	24.987°N, 112.858°E	2020.8.31
Hap75	NL146, 147, 148	Anaxarcha sinensis	Ruyuan, Guangdong	24.912°N, 113.083°E	2020.8.26
Hap76	NL149, 150	Spilomantis occipitalis	Ruyuan, Guangdong	24.912°N, 113.083°E	2020.8.26
Hap77	NL151	Spilomantis occipitalis	Ruyuan, Guangdong	24.912°N, 113.083°E	2020.8.26
Hap78	NL152	Statilia flavobrunnea	Ruyuan, Guangdong	24.912°N, 113.083°E	2020.8.26
Hap79	CBL153	Hierodula chinensis	Shixing, Guangdong	24.702°N, 114.195°E	2020.8.25
Hap80	CBL154	Hierodula chinensis	Shixing, Guangdong	24.702°N, 114.195°E	2020.8.24
Hap81	CBL155	Statilia maculata	Shixing, Guangdong	24.702°N, 114.195°E	2020.8.25
Hap82	CBL156	Anaxarcha sinensis	Shixing, Guangdong	24.702°N, 114.195°E	2020.8.24
Hap83	HDT160	Statilia maculata	Ningshan, Shanxi	33.432°N, 108.453°E	2017.8.19
Hap84	LCQ161	Hierodula patellifera	Baoding, Hebei	38.884°N, 115.497°E	2020.10.3
Hap85	GYLC162	Phyllothleys sinensis	Maiji, Gansu	34.210°N, 106.07°E	2020.9.14
Hap86	GYLC163-166, 169-170	Anaxarcha zhengi	Maiji, Gansu	34.210°N, 106.07°E	2020.9.14
Hap86	GYLC167-168	Anaxarcha zhengi	Maiji, Gansu	34.210°N, 106.07°E	2020.9.13
Hap86	BHLC171	Anaxarcha zhengi	Maiji, Gansu	34.210°N, 106.07°E	2020.9.16
Hap86	GQLC172	Anaxarcha zhengi	Huixian, Gansu	34.100°N, 105.942°E	2020.9.20
Hap86	HKZ175	Anaxarcha zhengi	Fengxian, Shanxi	33.956°N, 106.812°E	2020.9.30
Hap86	HKZ178	Anaxarcha zhengi	Fengxian, Shanxi	33.956°N, 106.812°E	2020.9.29
Hap86	ZLM184	Anaxarcha zhengi	Liuba, Shanxi	33.678°N, 106.837°E	2020.10.2
Hap86	ZLM186	Anaxarcha zhengi	Liuba, Shanxi	33.678°N, 106.837°E	2020.10.1
Hap86	TZZ181	Anaxarcha zhengi	Fengxian, Shanxi	34.086°N, 106.585°E	2020.9.27
Hap86	LX187	Anaxarcha zhengi	Longxian, Shanxi	34.893°N, 106.864°E	2020.9.7
Hap86	LZY188-189, 193	Anaxarcha zhengi	Qinzhou, Gansu	34.285°N, 105.837°E	2020.9.17
Hap87	GQLC173	Phyllothleys sinensis	Huixian, Gansu	34.100°N, 105.942°E	2020.9.19
Hap88	YPLC174	Phyllothleys sinensis	Huixian, Gansu	33.697°N, 106.201°E	2020.9.22
Hap89	HKZ176	Anaxarcha zhengi	Fengxian, Shanxi	33.956°N, 106.812°E	2020.9.30
Hap90	HKZ177, 179	Anaxarcha zhengi	Fengxian, Shanxi	33.956°N, 106.812°E	2020.9.30
Hap91	TZZ180	Anaxarcha zhengi	Fengxian, Shanxi	34.086°N, 106.585°E	2020.9.27
Hap92	TZZ182	Anaxarcha zhengi	Fengxian, shanxi	34.086°N, 106.585°E	2020.9.27
Hap93	HSD183	Hierodula chinensis	Liuba, Shanxi	33.538°N, 106.917°E	2020.9.14
Hap94	ZLM185	Anaxarcha zhengi	Liuba, Shanxi	33.678°N, 106.837°E	2020.10.1
Hap95	LZY190	Anaxarcha zhengi	Qinzhou, Gansu	34.285°N, 105.837°E	2020.9.17
Hap95	LZY191-192	Anaxarcha zhengi	Qinzhou, Gansu	34.285°N, 105.837°E	2020.9.18
Hap96	XSBN196	Pseudempusa pinnapavonis	Xishuangbanna, Yunnan	22.007°N, 100.797°E	2020.10.5
Hap97	XSBN197	Astyliasula major	Xishuangbanna, Yunnan	22.007°N, 100.797°E	2020.10.5
Hap98	LJZ198	Statilia nemoralis	Longyang, Yunnan	24.968°N, 98.870°E	2016.7.28
Hap98	LJZ199	Statilia nemoralis	Longyang, Yunnan	24.968°N, 98.870°E	2016.7.28
Hap99	MD200	Tenodera aridifolia	Genma, Yunnan	23.543°N, 99.407°E	2016.8.15
Hap100	MD202	Tenodera aridifolia	Genma, Yunnan	23.543°N, 99.407°E	2016.8.15
Hap100	MG227	Tenodera aridifolia	Maguan, Yunnan	23.000°N, 104.230°E	2021.8.1
Hap101	QTG203, 204	Hierodula chinensis	Luoma, Hubei	31.188°N, 115.701°E	2014.9.15
Hap102	QTG206	Statilia maculata	Luoma, Hubei	31.188°N, 115.701°E	2014.9.16
Hap103	AW211	Hierodula patellifera	Wanmo, Guizhou	25.170°N, 106.090°E	2021.8.2
Hap104	AW212	Hierodula patellifera	Wanmo, Guizhou	25.170°N, 106.090°E	2021.8.3
Hap105	AW213	Statilia flavobrunnea	Wangmo, Guizhou	25.170°N, 106.090°E	2021.8.3
Hap105	AW217	Statilia flavobrunnea	Wangmo, Guizhou	25.170°N, 106.090°E	2021.8.4
Hap105	DMS259	Statilia flavobrunnea	Wuming, Guangxi	23.310°N, 108.200°E	2021.7.29
Hap106	AW214	Statilia flavobrunnea	Wangmo, Guizhou	25.170°N, 106.090°E	2021.8.4
Hap107	AW215	Statilia flavobrunnea	Wangmo, Guizhou	25.170°N, 106.090°E	2021.8.4
Hap108	AW216	Statilia flavobrunnea	Wangmo, Guizhou	25.170°N, 106.090°E	2021.8.4
Hap109	AW218-219	Eomantis yunnanensis	Wangmo, Guizhou	25.170°N, 106.090°E	2021.8.3
Hap110	AW220	Tenodera aridifolia	wangmo, Guizhou	25.170°N, 106.090°E	2021.8.2
Hap111	PS221	Hierodula chinensis	Puan, Guizhou	25.470°N, 104.570°E	2021.8.9
Hap112	PS222	Tenodera aridifolia	Puan, Guizhou	25.470°N, 104.570°E	2021.8.9
Hap113	WWJBJ223	Tenodera sinensis	Bijie, Guizhou	27.130°N, 104.590°E	2021.8.14
Hap114	LS225	Tenodera aridifolia	Mali, Yunnan	23.090°N, 104.45°E	2021.7.24
Hap115	LS226	Arria sticta	Mali, Yunnan	23.090°N, 104.450°E	2021.7.24
Hap116	GLJ228	Tenodera aridifolia	Maguan, Yunnan	22.840°N, 103.980°E	2021.8.15
Hap117	GLJ229	Statilia agresta	Maguan, Yunnan	22.840°N, 103.980°E	2021.8.15
Hap118	LC230	Arria brevifrons	Honghe, Yunnan	22.990°N, 102.390°E	2021.8.13
Hap119	LS231	Tenodera aridifolia	Mali, Yunnan	23.090°N, 104.450°E	2021.7.29
Hap120	WWJHT235	Phyllothelys werneri	Guilin, Guangxi	25.610°N, 109.950°E	2021.8.3
Hap121	WWJHT236	Acromantis japonica	Guilin, Guangxi	25.610°N, 109.950°E	2021.8.4
Hap121	WWJHT237	Acromantis japonica	Guilin, Guangxi	25.610°N, 109.950°E	2021.8.3
Hap122	WWJHT238	Anaxarcha sinensis	Guilin, Guangxi	25.610°N, 109.950°E	2021.8.3
Hap122	WWJHT239	Anaxarcha sinensis	Guilin, Guangxi	25.610°N, 109.950°E	2021.8.4
Hap123	WWJHT232-233	Leptomantella tokinae	Guilin, Guangxi	25.610°N, 109.950°E	2021.8.3
Hap123	WWJHT234	Leptomantella tokinae	Guilin, Guangxi	25.610°N, 109.950°E	2021.8.4
Hap123	HP240	Leptomantella tokinae	Longsheng, Guangxi	25.370°N, 109.910°E	2021.7.30
Hap124	LLS241	Anaxarcha sinensis	Jinxiu, Guangxi	24.140°N, 110.450°E	2021.8.14
Hap125	PZ242	Statilia maculata	Jinxiu, Guangxi	24.020°N, 110.250°E	2021.8.11
Hap126	WWJHK243	Hierodula chinensis	Jinxiu, Guangxi	24.140°N, 110.080°E	2021.8.13
Hap127	CJ244	Acromantis japonica	Longsheng, Guangxi	25.610°N, 109.890°E	2021.8.1
Hap128	CJ245	Anaxarcha sinensis	Longsheng, Guangxi	25.610°N, 109.890°E	2021.8.1
Hap129	CJ246	Theopompa ophthalmica	Longsheng, Guangxi	25.610°N, 109.890°E	2021.8.1
Hap130	CJ247-248	Hierodula maculata	Longsheng, Guangxi	25.610°N, 109.890°E	2021.8.1
Hap131	BN249	Hierodula chinensis	Napo, Guangxi	23.030°N, 105.480°E	2021.7.13
Hap132	BN250	Titanodula sp. WJ-2021	Napo, Guangxi	23.030°N, 105.480°E	2021.7.13
Hap133	BH252	Creobroter nebulosa	Napo, Guangxi	23.050°N, 105.860°E	2021.8.14
Hap134	LZ256	Statilia flavobrunnea	Longzhou, Guangxi	22.190°N, 106.510°E	2021.7.15
Hap135	LZ257	Statilia flavobrunnea	Longzhou, Guangxi	22.190°N, 106.510°E	2021.7.15
Hap136	WD258	Statilia flavobrunnea	Longzhou, Guangxi	22.340°N, 106.430°E	2021.7.23
Hap137	HP261	Anaxarcha tianmushanensis	Longzhou, Guangxi	25.370°N, 109.540°E	2020.9.15
Hap138	LMS263	Tenodera sp. WJ-2021	Qiongzhong, Hainan	19.260°N, 109.780°E	2021.10.2
Hap138	LMS264	Tenodera sp. WJ-2021	Qiongzhong, Hainan	19.260°N, 109.780°E	2021.9.30
Hap139	LMS265	Titanodula formosana	Qiongzhong, Hainan	19.260°N, 109.780°E	2021.10.5
Hap140	LMS266	Titanodula foreosana	Qiongzhong, Hainan	19.260°N, 109.780°E	2021.10.28
Hap141	LMS268	Statilia flavobrunnea	Qiongzhong, Hainan	19.260°N, 109.780°E	2021.9.30
Hap142	LMS270	Statilia maculata	Qiongzhong, Hainan	19.260°N, 109.780°E	2021.10.1
Hap143	LMS272	Creobroter gemmata	Qiongzhong, Hainan	19.260°N, 109.780°E	2021.10.2
Hap144	BWL281	Acromantis hesione	Changjiang, Hainan	19.120°N, 109.080°E	2021.10.28
Hap144	BWL276	Acromantis hesione	Changjiang, Hainan	19.120°N, 109.080°E	2021.10.27
Hap145	BWL278	Acromantis hesione	Changjiang, Hainan	19.120°N, 109.080°E	2021.10.28
Hap145	BWL279	Acromantis hesione	Changjiang, Hainan	19.120°N, 109.080°E	2021.10.27
Hap146	BWL280	Acromantis hesione	Changjiang, Hainan	19.120°N, 109.080°E	2021.10.27
Hap147	BWL282-283, 285	Creobroter gemmata	Changjiang, Hainan	19.120°N, 109.080°E	2021.10.27
Hap147	BWL284	Creobroter gemmata	Changjiang, Hainan	19.120°N, 109.080°E	2021.10.28
Hap148	BWL286	Titanodula foreosana	Changjiang, Hainan	19.120°N, 109.080°E	2021.10.27
Hap149	BWL287	Leptomantella xizangensis	Changjiang, Hainan	19.120°N, 109.080°E	2021.10.27
Hap150	BWL288-289	Amantis wuzhishana	Changjiang, Hainan	19.120°N, 109.080°E	2021.10.27
Hap151	BWL290	Amantis wuzhishana	Changjiang, Hainan	19.120°N, 109.080°E	2021.10.28
Hap152	BWL291	Amantis wuzhishana	Changjiang, Hainan	19.120°N, 109.080°E	2021.10.28
Hap153	JFL292	Acromantis hesione	Ledong, Hainan	18.720°N, 108.870°E	2021.10.22
Hap154	JFL295-296	Anaxarcha sp. WJ-2021	Ledong, Hainan	18.720°N, 108.870°E	2021.10.22
Hap155	JFL297	Gonypeta sp. WJ-2021	Ledong, Hainan	18.720°N, 108.870°E	2021.10.22
Hap156	JFL298	Gonypeta sp. WJ-2021	Ledong, Hainan	18.720°N, 108.870°E	2021.10.22
Hap157	JFL299	Hierodula latipennis	Ledong, Hainan	18.720°N, 108.870°E	2021.10.22
Hap158	LMS269, LMS271	Statilia flavobrunnea	Qiongzhong, Haonan	19.260°N, 109.780°E	2021.10.1
Hap158	DLS300, 302, 304	Statilia flavobrunnea	Lingshiu, Hainan	18.430°N, 110.340°E	2021.11.1
Hap159	DLS303	Statilia maculata	Lingshui, Hainan	18.430°N, 110.340°E	2021.11.1
Hap160	DLS305	Statilia maculata	Lingshui, Hainan	18.430°N, 110.340°E	2021.11.1
Hap161	DLS306	Odontomantis javana	Lingshui, Hainan	18.430°N, 110.340°E	2021.11.1
Hap162	DLS307, 309-317	Anaxarcha graminea	Lingshui, Hainan	18.430°N, 110.340°E	2021.11.1
Hap163	DLS308	Anaxarcha graminea	Lingshui, Hainan	18.430°N, 110.340°E	2021.11.1
Hap164	DLS318	Anaxarcha graminea	Lingshui, Hainan	18.430°N, 110.340°E	2021.11.1
Hap165	DLS319	Gonypeta brunneri	Lingshui, Hainan	18.430°N, 110.340°E	2021.11.1
Hap166	DLS320	Gonypeta brunneri	Lingshui, Hainan	18.430°N, 110.340°E	2021.11.1
Hap167	DLS321	Gonypeta brunneri	Lingshui, Hainan	18.430°N, 110.340°E	2021.11.1
Hap168	DLS322	Hierodula chinensis	Lingshui, Hainan	18.430°N, 110.340°E	2021.11.1
Hap169	DLS325	Theopompa maculosa	Lingshui, Hainan	18.430°N, 110.340°E	2021.11.4
Hap169	DLS327	Theopompa maculosa	Lingshui, Hainan	18.430°N, 110.340°E	2021.11.1
Hap169	DLS323	Theopompa maculosa	Lingshui, Hainan	18.430°N, 110.340°E	2021.11.3
Hap170	DLS324	Theopompa maculosa	Lingshui, Hainan	18.430°N, 110.340°E	2021.11.4
Hap170	DLS326	Theopompa maculosa	Lingshui, Hainan	18.430°N, 110.340°E	2021.11.3
Hap171	SM330	Amantis wuzhishana	Wuzhishan, Hainan	18.870°N, 109.680°E	2021.10.9
Hap172	SM331	Acromantis hesione	Wuzhishan, Hainan	18.870°N, 109.680°E	2021.10.9
Hap173	SM332	Theopropus sp. 2 WJ-2021	Wuzhishan, Hainan	18.870°N, 109.680°E	2021.10.9
Hap174	SM333-335	Creobroter gemmata	Wuzhishan, Hainan	18.870°N, 109.680°E	2021.10.9
Hap175	SM336	Hierodula chinensis	Wuzhishan, Hainan	18.870°N, 109.680°E	2021.10.14
Hap176	SM337	Titanodula formosana	Wuzhishan, Hainan	18.870°N, 109.680°E	2021.10.2
Hap177	SM339	Statilia maculata	Wuzhishan, Hainan	18.870°N, 109.680°E	2021.10.14
Hap178	SM340	Tenodera aridifolia	Wuzhishan, Hainan	18.870°N, 109.680°E	2020.10.14
Hap179	SM341	Theopompa maculosa	Wuzhishan, Hainan	18.870°N, 109.680°E	2021.10.14
Hap180	MK829267	Tenodera angustipennis	China		2019.2.27
Hap181	MK829269	Tenodera angustipennis	China		2019.2.27
Hap182	MK829270	Tenodera angustipennis	China		2019.2.27
Hap183	MK829275	Tenodera angustipennis	China		2019.2.27
Hap184	MK829279, 287	Tenodera angustipennis	China		2019.2.27
Hap185	MK829280	Tenodera angustipennis	China		2019.2.27
Hap186	MK829281-282	Tenodera angustipennis	China		2019.2.27
Hap187	MK829284-285	Tenodera angustipennis	China		2019.2.27
Hap188	MK829288	Tenodera angustipennis	China		2019.2.27
Hap189	MK829292	Tenodera sinensis	China		2009.7.29
Hap190	MK829293	Tenodera sinensis	China		2009.7.29
Hap191	MK829295, 297	Tenodera sinensis	China		2009.7.29
Hap192	MK829296	Tenodera sinensis	China		2009.7.29
Hap193	MK829299	Tenodera sinensis	China		2009.7.29
Hap194	MK829300	Hierodula patellifera	China		2019.2.27
Hap195	MK829301	Hierodula patellifera	China		2019.2.27
Hap196	MK829305	Hierodula patellifera	China		2019.2.27
Hap197	MK829306	Hierodula patellifera	China		2019.2.27
Hap198	MK829308	Hierodula patellifera	China		2019.2.27
Hap199	MK829310	Hierodula patellifera	China		2019.2.27
Hap200	MK829311, 317-318, 320-322	Hierodula sp. BCM-2019	China		2019.2.27
Hap201	MK829312	Hierodula sp. BCM-2019	China		2019.2.27
Hap202	MK829313-316, 319	Hierodula sp. BCM-2019	China		2019.2.27
Hap203	KJ463364	Leptomantella albella	China	38.073°N, 104.691°E	2019.2.27
Hap204	XS103	Tenodera aridifolia	Kunming, Yunnan	24.970°N, 102.623°E	2020.9.8
